# Supplementary material for: 3-Chloro­pyridin-2-amine
Source: Acta Crystallogr Sect E Struct Rep Online. 2011 Apr 16;67(Pt 5):o1138. doi: 10.1107/S1600536811013432 (PMC3089079; doi:10.1107/S1600536811013432)
Supplement: Supplementary file 2 [file e-67-o1138-Isup2.hkl]

# 
# h,k,l, Fc-squared, Fo-squared, sigma(Fo-squared) and status flag 
# 
data_I
_shelx_title ' 101226B in P2(1)/c' 
_shelx_refln_list_code          4 
_shelx_F_calc_maximum      111.28 
_exptl_crystal_F_000       264.00 
_reflns_d_resolution_high  0.8405 
 
loop_ 
 _symmetry_equiv_pos_as_xyz 
 'x, y, z' 
 '-x, y+1/2, -z+1/2' 
 '-x, -y, -z' 
 'x, -y-1/2, z-1/2' 
 
_cell_length_a    11.1486 
_cell_length_b     5.4531 
_cell_length_c     9.8444 
_cell_angle_alpha  90.000 
_cell_angle_beta   90.581 
_cell_angle_gamma  90.000 
 
_shelx_F_squared_multiplier     1.000 
 
loop_ 
 _refln_index_h 
 _refln_index_k 
 _refln_index_l 
 _refln_F_squared_calc 
 _refln_F_squared_meas 
 _refln_F_squared_sigma 
 _refln_observed_status 
   1   0   0      132.79      132.08      6.50 o 
   2   0   0     1814.72     1848.43     88.88 o 
   3   0   0       36.49       21.12      1.14 o 
   4   0   0     5758.29     4685.94    173.86 o 
   5   0   0       51.23       28.38      1.21 o 
   6   0   0       52.64       28.38      1.24 o 
   7   0   0      408.91      360.46     13.48 o 
   8   0   0       72.65       66.91      3.54 o 
   9   0   0      110.60      123.99      6.31 o 
  10   0   0       97.66       92.12      4.84 o 
  11   0   0       17.97       21.20      1.57 o 
  12   0   0        0.49       -0.07      0.63 o 
  13   0   0        0.39       -0.13      0.61 o 
   1   1   0      281.45      401.72     13.12 o 
   2   1   0     1558.59     1817.93     87.39 o 
   3   1   0     2003.76     1882.38     49.31 o 
   4   1   0      946.59      810.86     19.36 o 
   5   1   0       29.76       38.09      1.11 o 
   6   1   0      313.04      279.11      7.41 o 
   7   1   0      128.78      116.76      3.57 o 
   8   1   0      276.17      241.96      7.23 o 
   9   1   0      106.33      100.15      3.67 o 
  10   1   0        2.37        1.34      0.39 o 
  11   1   0       42.93       41.95      1.78 o 
  12   1   0       58.72       68.12      2.71 o 
  13   1   0        5.55       10.55      0.84 o 
   1   2   0      120.85      182.09      6.32 o 
   2   2   0       20.23       23.17      1.04 o 
   3   2   0      110.54      136.26      3.68 o 
   4   2   0      448.00      442.73     11.77 o 
   5   2   0      311.21      299.58      8.00 o 
   6   2   0      304.53      271.32      7.24 o 
   7   2   0      351.00      314.41      9.47 o 
   8   2   0      113.97      108.21      3.43 o 
   9   2   0      141.09      141.11      4.42 o 
  10   2   0        4.52        5.08      0.73 o 
  11   2   0       59.63       62.60      2.51 o 
  12   2   0        1.78        1.80      1.08 o 
   1   3   0        1.87        0.59      0.31 o 
   2   3   0      109.25      134.33      4.83 o 
   3   3   0     1531.10     1899.40     64.44 o 
   4   3   0       17.07       14.49      1.33 o 
   5   3   0        5.37        7.45      0.60 o 
   6   3   0        6.49        5.59      0.52 o 
   7   3   0      314.16      291.47      8.82 o 
   8   3   0        2.97        2.85      0.46 o 
   9   3   0        0.37       -0.08      0.35 o 
  10   3   0       62.54       61.38      2.49 o 
  11   3   0        1.34        1.53      0.53 o 
   0   4   0      116.88      155.71      7.95 o 
   1   4   0       16.06       22.26      1.16 o 
   2   4   0        3.43        4.52      0.60 o 
   3   4   0       26.45       31.02      1.49 o 
   4   4   0       15.08       14.05      0.96 o 
   5   4   0       46.33       44.19      1.93 o 
   6   4   0       33.78       34.00      1.59 o 
   7   4   0       73.19       69.48      2.78 o 
   8   4   0        1.20        1.34      0.49 o 
   9   4   0        9.06       10.56      0.80 o 
  10   4   0        0.30       -0.18      0.45 o 
   1   5   0        0.37       -0.05      0.75 o 
   2   5   0        0.05       -0.23      0.49 o 
   3   5   0        7.82        7.35      0.88 o 
   4   5   0       22.63       23.63      1.40 o 
   5   5   0        3.01        3.54      0.72 o 
   6   5   0        1.70        1.41      0.64 o 
   7   5   0        1.34        0.63      1.43 o 
   8   5   0        5.78        5.82      0.72 o 
   0   6   0      114.28      126.12      6.89 o 
   1   6   0        4.54        2.13      1.20 o 
   2   6   0       10.47        8.03      0.96 o 
   3   6   0       10.42        8.63      0.98 o 
   4   6   0        4.87        4.66      0.91 o 
   5   6   0        4.18        3.43      0.89 o 
 -13   1   1        6.22        9.94      1.13 o 
 -12   1   1        4.78        5.57      0.63 o 
 -11   1   1        2.15        2.22      0.46 o 
 -10   1   1        0.04       -0.46      0.30 o 
  -9   1   1       39.63       34.97      1.28 o 
  -8   1   1        4.08        5.28      0.43 o 
  -7   1   1        0.39        0.42      0.21 o 
  -6   1   1      183.26      174.62      4.69 o 
  -5   1   1       16.80       13.71      0.51 o 
  -4   1   1      132.84      115.49      3.10 o 
  -3   1   1      258.90      240.19      6.32 o 
  -2   1   1      260.20      271.26     13.62 o 
  -1   1   1      248.03      283.99     17.42 o 
   0   1   1     1194.80     1517.53     46.74 o 
   1   1   1     3347.37     4163.59    392.83 o 
   2   1   1      338.08      368.79     18.92 o 
   3   1   1       34.71       36.99      1.34 o 
   4   1   1       68.02       70.31      2.55 o 
   5   1   1      626.72      571.21     16.89 o 
   6   1   1        9.06        6.61      0.36 o 
   7   1   1       45.91       48.62      1.44 o 
   8   1   1      143.97      132.15      4.73 o 
   9   1   1        8.77        7.34      0.66 o 
  10   1   1        7.41        7.55      0.73 o 
  11   1   1        3.30        4.01      0.54 o 
  12   1   1        9.81       12.35      0.88 o 
  13   1   1        2.15        2.18      0.59 o 
 -12   2   1        1.17        1.25      0.75 o 
 -11   2   1       19.05       21.23      1.28 o 
 -10   2   1        5.39        5.52      0.58 o 
  -9   2   1       38.42       38.53      1.43 o 
  -8   2   1       39.65       34.88      1.31 o 
  -7   2   1      424.24      394.97     10.59 o 
  -6   2   1       24.85       24.08      0.84 o 
  -5   2   1       14.86       16.23      0.62 o 
  -4   2   1      222.69      224.38      6.73 o 
  -3   2   1      745.90      838.83     24.77 o 
  -2   2   1       53.61       63.44      2.00 o 
  -1   2   1        0.26        0.34      0.16 o 
   0   2   1      189.72      295.01     12.73 o 
   1   2   1       11.38       12.88      0.65 o 
   2   2   1      531.57      739.95     21.73 o 
   3   2   1      455.88      543.59     16.13 o 
   4   2   1      265.32      304.52     13.90 o 
   5   2   1        2.21        3.36      0.31 o 
   6   2   1      136.80      117.10      3.63 o 
   7   2   1      176.70      150.21      4.11 o 
   8   2   1       74.89       68.99      2.03 o 
   9   2   1        0.30       -0.17      0.33 o 
  10   2   1        0.28       -0.23      0.44 o 
  11   2   1       11.82       12.39      0.85 o 
  12   2   1        1.95        0.87      0.49 o 
 -11   3   1        0.68       -0.07      0.44 o 
 -10   3   1       32.35       32.68      1.36 o 
  -9   3   1       33.43       31.89      1.30 o 
  -8   3   1       13.96       13.68      1.21 o 
  -7   3   1        8.18        8.92      0.59 o 
  -6   3   1       83.40       75.99      2.24 o 
  -5   3   1      229.57      224.28      6.85 o 
  -4   3   1       73.58       74.84      2.45 o 
  -3   3   1       28.43       31.49      1.20 o 
  -2   3   1       53.32       59.83      3.77 o 
  -1   3   1      338.92      472.50     21.37 o 
   0   3   1      168.34      234.09      8.16 o 
   1   3   1      140.96      215.78      7.56 o 
   2   3   1       13.96       22.19      1.09 o 
   3   3   1      172.99      213.78      7.51 o 
   4   3   1      104.16       98.21      3.62 o 
   5   3   1      130.08      123.37      3.81 o 
   6   3   1        2.10        1.79      0.42 o 
   7   3   1       20.62       18.72      1.02 o 
   8   3   1       15.92       14.64      1.25 o 
   9   3   1       44.50       38.11      1.69 o 
  10   3   1       17.86       15.95      0.99 o 
  11   3   1        0.00       -0.30      0.44 o 
 -10   4   1        2.11        1.63      0.53 o 
  -9   4   1       73.76       75.02      2.63 o 
  -8   4   1       17.10       15.47      0.91 o 
  -7   4   1        1.09        0.85      0.91 o 
  -6   4   1       89.06       79.92      3.11 o 
  -5   4   1        1.63        1.86      0.51 o 
  -4   4   1       14.10       13.28      0.91 o 
  -3   4   1        5.29        3.20      1.47 o 
  -2   4   1      302.59      387.17     13.45 o 
  -1   4   1       60.64       76.28      2.95 o 
   0   4   1        8.25       10.54      0.78 o 
   1   4   1      125.22      169.85      6.13 o 
   2   4   1      107.92      140.67      5.16 o 
   3   4   1       19.30       19.62      1.16 o 
   4   4   1       56.07       68.99      2.78 o 
   5   4   1       27.07       22.53      1.24 o 
   6   4   1       67.10       62.64      2.57 o 
   7   4   1       31.20       29.98      1.48 o 
   8   4   1       57.83       55.05      2.33 o 
   9   4   1        0.09       -0.19      0.43 o 
  10   4   1       28.51       24.31      1.36 o 
  -8   5   1        0.77        0.21      0.52 o 
  -7   5   1        0.57        0.54      0.52 o 
  -6   5   1        8.41        8.25      0.88 o 
  -5   5   1       43.16       40.35      2.26 o 
  -4   5   1       43.53       40.77      1.92 o 
  -3   5   1        0.19       -0.63      0.83 o 
  -2   5   1        0.03       -0.70      0.47 o 
  -1   5   1      108.16      134.73      5.03 o 
   0   5   1      145.22      173.73      6.47 o 
   1   5   1        0.13       -0.44      1.06 o 
   2   5   1        2.65        0.55      0.96 o 
   3   5   1       35.26       40.41      1.97 o 
   4   5   1       23.69       21.68      1.41 o 
   5   5   1        4.61        5.24      0.81 o 
   6   5   1       11.77       11.09      1.03 o 
   7   5   1        0.21        0.33      0.58 o 
   8   5   1        0.25       -0.07      0.60 o 
  -4   6   1        2.25        1.47      1.04 o 
  -3   6   1       12.02       11.08      1.05 o 
  -2   6   1       31.32       32.77      1.74 o 
  -1   6   1        0.39       -0.83      0.55 o 
   0   6   1        2.12        1.45      1.11 o 
   1   6   1        1.59        1.79      0.71 o 
   2   6   1       29.55       32.12      1.74 o 
   3   6   1        4.12        2.68      0.71 o 
   4   6   1        0.08       -0.73      0.75 o 
 -13   0   2        0.09        0.28      0.65 o 
 -12   0   2        1.51       -0.05      0.61 o 
 -11   0   2      168.90      207.33     10.40 o 
  -9   0   2        1.71        4.36      0.54 o 
  -8   0   2        0.46       -0.40      0.31 o 
  -7   0   2      137.17      100.88      3.99 o 
  -6   0   2      215.15      165.63      6.31 o 
  -5   0   2     2434.13     2155.86     79.75 o 
  -4   0   2     1081.23     1048.72     39.24 o 
  -3   0   2     1507.47     1499.06    179.13 o 
  -2   0   2     1309.79     1242.55    186.64 o 
  -1   0   2     5917.81     6492.44    382.42 o 
   0   0   2      852.78     1150.32     67.89 o 
   1   0   2     1546.71     1278.43     74.90 o 
   2   0   2      367.35      330.82     18.76 o 
   3   0   2      254.21      250.50      9.42 o 
   4   0   2     1026.59      925.13     34.43 o 
   5   0   2      319.25      252.35      9.52 o 
   6   0   2      236.67      191.02      7.27 o 
   7   0   2        1.63        1.36      0.35 o 
   8   0   2       14.60       15.93      1.20 o 
   9   0   2      261.48      255.64     12.63 o 
  10   0   2      152.37      143.92      7.35 o 
  11   0   2        2.81        3.77      0.77 o 
  12   0   2        0.76       -0.71      0.58 o 
  13   0   2       20.68       29.56      2.11 o 
 -12   1   2       16.47       23.15      1.19 o 
 -11   1   2        0.12       -0.30      0.47 o 
 -10   1   2       27.64       27.98      1.27 o 
  -9   1   2       64.89       61.26      2.04 o 
  -8   1   2      253.93      262.92      7.03 o 
  -7   1   2      184.45      165.27      4.48 o 
  -6   1   2       43.56       41.86      1.25 o 
  -5   1   2        0.03        1.22      0.19 o 
  -4   1   2      236.34      201.36      5.36 o 
  -3   1   2     2867.90     2707.63     71.55 o 
  -2   1   2      316.52      339.68     16.69 o 
  -1   1   2     2815.46     3133.00    173.87 o 
   0   1   2      200.57      227.27      6.11 o 
   1   1   2    12383.96    12413.97    435.08 o 
   2   1   2        6.80        5.53      0.31 o 
   3   1   2      404.49      341.31      9.01 o 
   4   1   2      632.08      582.42     15.40 o 
   5   1   2      725.86      687.28     20.29 o 
   6   1   2       28.14       26.02      1.23 o 
   7   1   2      333.17      289.10     13.40 o 
   8   1   2      488.10      443.44     16.68 o 
   9   1   2       53.45       53.19      2.13 o 
  10   1   2       31.73       33.45      1.49 o 
  11   1   2        7.04        6.89      0.66 o 
  12   1   2       18.20       22.90      1.37 o 
 -12   2   2       12.01       16.85      2.50 o 
 -11   2   2       46.85       55.15      2.24 o 
 -10   2   2       28.79       33.82      1.32 o 
  -9   2   2        0.12       -0.38      0.88 o 
  -8   2   2        1.13        1.14      0.34 o 
  -7   2   2       73.45       69.93      2.05 o 
  -6   2   2      313.28      294.40      7.92 o 
  -5   2   2      143.17      118.15      3.26 o 
  -4   2   2      344.52      338.37      8.97 o 
  -3   2   2        0.70        0.36      0.23 o 
  -2   2   2     1222.72     1514.08     40.02 o 
  -1   2   2      103.32      102.72      6.28 o 
   0   2   2      632.06      772.51     22.81 o 
   1   2   2     1221.49     1638.13    112.67 o 
   2   2   2       76.09       98.78      3.06 o 
   3   2   2      350.80      379.26     11.31 o 
   4   2   2     1456.41     1520.60     45.07 o 
   5   2   2      338.89      299.13     14.05 o 
   6   2   2       25.66       21.14      1.05 o 
   7   2   2       21.42       18.96      0.83 o 
   8   2   2       93.21       80.88      2.63 o 
   9   2   2        0.06       -0.36      0.26 o 
  10   2   2       35.95       38.16      1.66 o 
  11   2   2       41.72       43.82      2.97 o 
  12   2   2        4.07        4.23      0.62 o 
 -11   3   2        0.00        0.08      0.48 o 
 -10   3   2       11.12       14.83      0.87 o 
  -9   3   2        7.91        7.78      0.65 o 
  -8   3   2      416.20      422.92     12.77 o 
  -7   3   2      183.78      176.73      4.92 o 
  -6   3   2      293.11      293.69      8.86 o 
  -5   3   2        7.08        8.01      0.68 o 
  -4   3   2      375.30      405.38     10.81 o 
  -3   3   2      244.01      261.59      7.86 o 
  -2   3   2      138.12      205.13      7.55 o 
  -1   3   2      146.45      186.20      6.92 o 
   0   3   2        3.45        4.58      0.45 o 
   1   3   2      292.29      359.96     16.50 o 
   2   3   2      130.84      182.60      6.46 o 
   3   3   2      112.22      120.41      3.76 o 
   4   3   2        5.53        5.35      0.42 o 
   5   3   2        7.53       10.01      0.59 o 
   6   3   2       32.99       28.65      1.12 o 
   7   3   2       87.24       75.68      2.46 o 
   8   3   2       41.51       36.23      1.61 o 
   9   3   2       18.11       15.91      0.98 o 
  10   3   2        2.24        2.32      0.70 o 
  11   3   2        1.14        0.10      0.48 o 
 -10   4   2        3.75        5.27      0.73 o 
  -9   4   2        7.24        9.24      0.76 o 
  -8   4   2        4.76        4.55      0.85 o 
  -7   4   2        6.68        6.71      0.59 o 
  -6   4   2       71.88       74.15      2.28 o 
  -5   4   2        3.81        2.53      0.44 o 
  -4   4   2        6.31        6.07      0.82 o 
  -3   4   2        1.09        1.13      0.43 o 
  -2   4   2      140.86      164.34      6.14 o 
  -1   4   2        0.07       -0.53      0.40 o 
   0   4   2       15.62       17.61      1.63 o 
   1   4   2       96.75      129.99      4.95 o 
   2   4   2       19.61       26.17      1.36 o 
   3   4   2        3.01        3.56      0.63 o 
   4   4   2      131.71      146.57      8.73 o 
   5   4   2       34.99       32.62      2.05 o 
   6   4   2        8.53       10.54      1.49 o 
   7   4   2        6.42        6.33      0.97 o 
   8   4   2        1.96        1.89      0.56 o 
   9   4   2        1.54        1.06      0.75 o 
  10   4   2       13.13       14.20      1.06 o 
  -8   5   2        0.07       -0.57      0.65 o 
  -7   5   2        1.17        0.83      0.53 o 
  -6   5   2        6.22        6.56      0.73 o 
  -5   5   2        0.19        0.09      0.65 o 
  -4   5   2        3.55        6.20      1.16 o 
  -3   5   2        4.06        4.55      0.72 o 
  -2   5   2        0.04       -0.27      0.55 o 
  -1   5   2       54.65       64.46      2.66 o 
   0   5   2        2.59        2.89      0.63 o 
   1   5   2       84.74       96.33      3.73 o 
   2   5   2       11.81       12.47      1.38 o 
   3   5   2       14.00       16.26      1.22 o 
   4   5   2       36.00       35.65      1.83 o 
   5   5   2        4.32        4.23      0.78 o 
   6   5   2        9.89        7.40      0.91 o 
   7   5   2        3.96        5.51      0.85 o 
   8   5   2       39.31       33.63      1.82 o 
  -4   6   2        0.00       -0.59      0.56 o 
  -3   6   2        6.98        7.38      0.89 o 
  -2   6   2        0.57        0.55      0.61 o 
  -1   6   2       16.54       16.45      1.22 o 
   0   6   2        0.07       -0.69      0.58 o 
   1   6   2       23.76       22.96      1.41 o 
   2   6   2       12.51       11.91      1.06 o 
   3   6   2        4.53        3.03      0.73 o 
   4   6   2        0.17       -0.98      0.73 o 
 -12   1   3        0.19        0.35      0.39 o 
 -11   1   3        6.99        7.27      0.65 o 
 -10   1   3        9.04        9.83      0.63 o 
  -9   1   3       23.68       21.31      0.82 o 
  -8   1   3       11.80       12.52      0.59 o 
  -7   1   3       10.19       11.47      0.53 o 
  -6   1   3       91.71       77.43      2.18 o 
  -5   1   3       24.36       28.86      0.91 o 
  -4   1   3      231.06      212.19      5.70 o 
  -3   1   3       14.12       13.90      0.49 o 
  -2   1   3      490.53      508.13     13.50 o 
  -1   1   3       33.29       39.84      1.41 o 
   0   1   3      980.00     1074.92     36.36 o 
   1   1   3      303.34      306.62     10.20 o 
   2   1   3      752.72      744.57     16.50 o 
   3   1   3      424.16      424.88     10.19 o 
   4   1   3      191.79      186.00      4.97 o 
   5   1   3       53.27       56.66      1.98 o 
   6   1   3       41.75       43.77      1.62 o 
   7   1   3       51.90       47.74      2.08 o 
   8   1   3        7.02        6.38      0.95 o 
   9   1   3       64.25       56.38      3.46 o 
  10   1   3       10.40        9.44      0.76 o 
  11   1   3        4.45        3.20      0.90 o 
  12   1   3        5.05        7.39      1.06 o 
 -12   2   3       24.74       34.37      2.79 o 
 -11   2   3        2.19        1.96      0.45 o 
 -10   2   3        1.91        1.03      0.39 o 
  -9   2   3        9.51       11.06      0.67 o 
  -8   2   3      283.38      274.19      7.42 o 
  -7   2   3        9.38       11.02      0.58 o 
  -6   2   3       24.36       25.76      0.97 o 
  -5   2   3       30.52       28.97      0.95 o 
  -4   2   3      200.17      194.74      5.24 o 
  -3   2   3       20.98       27.78      0.90 o 
  -2   2   3       11.82        6.99      0.37 o 
  -1   2   3        0.29        2.49      0.22 o 
   0   2   3       14.18        8.97      0.63 o 
   1   2   3        9.47       12.67      0.47 o 
   2   2   3     1150.10     1353.44     38.52 o 
   3   2   3        4.19        8.49      0.50 o 
   4   2   3       54.57       60.04      1.96 o 
   5   2   3        0.83        1.67      0.29 o 
   6   2   3      328.09      308.78      9.58 o 
   7   2   3        1.13        0.49      0.33 o 
   8   2   3        7.38        7.24      0.54 o 
   9   2   3        1.78        1.05      0.36 o 
  10   2   3       25.18       23.53      1.03 o 
  11   2   3       15.44       14.76      1.04 o 
  12   2   3        5.22        4.89      0.67 o 
 -11   3   3        6.70        6.73      0.88 o 
 -10   3   3       33.38       36.23      1.47 o 
  -9   3   3       12.95       12.32      0.78 o 
  -8   3   3        0.45        1.51      0.47 o 
  -7   3   3        6.29        6.76      0.55 o 
  -6   3   3       88.27       87.16      2.54 o 
  -5   3   3      104.13       96.59      2.77 o 
  -4   3   3        6.26        6.37      0.45 o 
  -3   3   3        1.56        2.16      0.36 o 
  -2   3   3       82.81       95.46      2.70 o 
  -1   3   3      236.05      282.74      8.46 o 
   0   3   3       47.46       48.51      2.16 o 
   1   3   3        0.30        0.95      0.49 o 
   2   3   3       14.86       17.42      0.94 o 
   3   3   3      127.39      148.50      4.61 o 
   4   3   3      113.03      110.36      3.49 o 
   5   3   3       14.93       16.23      0.78 o 
   6   3   3        0.00       -0.35      0.29 o 
   7   3   3       30.23       26.40      1.08 o 
   8   3   3       55.52       46.66      2.50 o 
   9   3   3       14.23       10.63      1.36 o 
  10   3   3        4.10        3.75      0.62 o 
  11   3   3        1.60        1.17      0.55 o 
  -9   4   3       16.57       20.54      1.09 o 
  -8   4   3        1.02        0.78      0.46 o 
  -7   4   3       51.19       49.88      1.68 o 
  -6   4   3       75.48       68.46      2.14 o 
  -5   4   3       25.29       27.21      1.11 o 
  -4   4   3       61.05       61.32      1.92 o 
  -3   4   3      135.52      137.42      3.91 o 
  -2   4   3      113.58      118.93      3.81 o 
  -1   4   3        0.75       -0.30      0.41 o 
   0   4   3      210.90      240.03      8.45 o 
   1   4   3      160.57      189.98      6.80 o 
   2   4   3        6.61        8.37      1.47 o 
   3   4   3       23.63       25.19      1.30 o 
   4   4   3       15.23       13.30      0.91 o 
   5   4   3       77.65       69.88      2.82 o 
   6   4   3       10.12       10.41      0.88 o 
   7   4   3       34.70       32.80      1.98 o 
   8   4   3        3.49        3.22      0.65 o 
   9   4   3       11.36        9.44      0.89 o 
  -7   5   3        0.34       -0.64      0.45 o 
  -6   5   3        3.99        3.85      0.60 o 
  -5   5   3       84.29       71.59      3.63 o 
  -4   5   3        0.57        0.74      0.49 o 
  -3   5   3        1.76        2.08      0.57 o 
  -2   5   3        4.22        3.99      0.67 o 
  -1   5   3      178.79      189.85      6.86 o 
   0   5   3        1.14        1.49      0.55 o 
   1   5   3        8.04        6.01      0.72 o 
   2   5   3        7.30        8.72      1.01 o 
   3   5   3       28.10       32.95      2.37 o 
   4   5   3       11.47       12.18      1.84 o 
   5   5   3       24.60       23.75      1.67 o 
   6   5   3        9.15        8.82      1.00 o 
   7   5   3        9.60        8.20      1.59 o 
  -3   6   3        7.23        4.56      0.92 o 
  -2   6   3        2.84        2.02      0.75 o 
  -1   6   3        0.16       -0.83      0.55 o 
   0   6   3        0.39        0.43      0.59 o 
   1   6   3       10.10        9.10      0.92 o 
   2   6   3       16.72       15.68      1.16 o 
   3   6   3        0.90        1.25      0.55 o 
 -11   0   4       94.15      122.78      6.32 o 
 -10   0   4        0.07       -0.35      0.52 o 
  -9   0   4        2.20        0.43      0.91 o 
  -8   0   4        8.78        8.69      0.68 o 
  -7   0   4      270.98      271.52     10.23 o 
  -6   0   4      288.08      267.83     10.09 o 
  -5   0   4      119.15      101.24      3.94 o 
  -4   0   4       10.42        8.91      0.53 o 
  -3   0   4       42.67       40.76      2.78 o 
  -2   0   4      751.52      750.00     44.41 o 
  -1   0   4     1050.65     1255.02     74.09 o 
   0   0   4     1228.65     1016.73     59.67 o 
   1   0   4        9.94        8.56      1.81 o 
   2   0   4      513.11      506.72     20.15 o 
   3   0   4        6.25        4.76      0.33 o 
   4   0   4      907.98      837.42     31.14 o 
   5   0   4      853.78      806.54     30.01 o 
   6   0   4       20.92       24.81      1.26 o 
   7   0   4        2.98        4.53      0.56 o 
   8   0   4      346.45      333.92     12.72 o 
   9   0   4      286.22      296.41     11.31 o 
  10   0   4       68.35       69.21      3.87 o 
  11   0   4        2.01        1.25      0.71 o 
  12   0   4        0.19        0.01      0.70 o 
 -12   1   4        1.67        1.92      0.65 o 
 -11   1   4        2.49        1.68      0.55 o 
 -10   1   4       96.38      114.63      3.86 o 
  -9   1   4       55.23       61.08      1.84 o 
  -8   1   4       13.95       15.79      0.68 o 
  -7   1   4      193.86      176.66      4.80 o 
  -6   1   4        0.04       -0.04      0.22 o 
  -5   1   4      206.08      175.19      4.73 o 
  -4   1   4      996.48      867.93     22.87 o 
  -3   1   4     1457.84     1286.37     33.80 o 
  -2   1   4        6.76        8.84      0.80 o 
  -1   1   4      334.08      378.92     11.47 o 
   0   1   4      724.09      798.37     32.44 o 
   1   1   4      423.18      415.04     10.45 o 
   2   1   4       76.64       60.60      1.44 o 
   3   1   4      745.72      703.91     15.64 o 
   4   1   4       72.40       72.32      2.05 o 
   5   1   4      407.39      402.23     12.79 o 
   6   1   4       67.98       58.38      2.08 o 
   7   1   4      188.43      178.36      5.83 o 
   8   1   4        2.38        2.15      0.42 o 
   9   1   4        5.58        5.99      0.55 o 
  10   1   4        1.20        0.85      0.43 o 
  11   1   4       32.29       36.86      2.32 o 
  12   1   4        9.70       13.39      1.19 o 
 -11   2   4       24.45       36.70      1.89 o 
 -10   2   4       11.71       11.78      2.44 o 
  -9   2   4        6.16        6.62      0.65 o 
  -8   2   4        0.22        0.04      0.47 o 
  -7   2   4      512.55      524.08     13.92 o 
  -6   2   4      154.40      135.28      3.73 o 
  -5   2   4       14.59       15.76      0.63 o 
  -4   2   4      239.77      233.65      6.25 o 
  -3   2   4      322.16      345.51      9.11 o 
  -2   2   4      462.93      429.25     11.34 o 
  -1   2   4       16.58        8.03      1.09 o 
   0   2   4     1780.82     1825.39     59.52 o 
   1   2   4       31.22       31.59      0.95 o 
   2   2   4     1031.21      992.22     21.88 o 
   3   2   4       15.18       17.53      0.56 o 
   4   2   4      171.74      149.15      4.06 o 
   5   2   4       51.54       46.53      1.65 o 
   6   2   4        0.47        0.53      0.30 o 
   7   2   4        0.88        0.29      0.32 o 
   8   2   4       30.80       29.10      1.14 o 
   9   2   4       49.89       51.78      1.83 o 
  10   2   4       18.13       17.31      0.88 o 
  11   2   4        3.13        3.46      0.52 o 
 -10   3   4       25.29       32.20      1.77 o 
  -9   3   4       42.12       46.38      1.91 o 
  -8   3   4       35.99       34.76      1.53 o 
  -7   3   4       39.83       40.94      2.01 o 
  -6   3   4       29.50       28.92      1.05 o 
  -5   3   4       10.66       10.38      0.59 o 
  -4   3   4       43.26       34.31      1.15 o 
  -3   3   4       46.27       43.64      1.37 o 
  -2   3   4       29.77       30.42      1.03 o 
  -1   3   4        0.04       -0.45      0.30 o 
   0   3   4       27.87       33.65      1.10 o 
   1   3   4      173.15      189.19      6.64 o 
   2   3   4      603.71      680.13     18.05 o 
   3   3   4       31.56       31.39      1.08 o 
   4   3   4        0.71        0.82      0.34 o 
   5   3   4       64.55       61.74      2.10 o 
   6   3   4      123.87      109.50      3.49 o 
   7   3   4        5.19        6.26      0.54 o 
   8   3   4        7.66        8.11      0.62 o 
   9   3   4        6.34        5.73      0.58 o 
  10   3   4        0.01       -0.45      0.44 o 
  -9   4   4        0.93        1.28      0.69 o 
  -8   4   4        0.31        0.36      0.54 o 
  -7   4   4      105.72      113.54      4.03 o 
  -6   4   4       17.06       18.02      1.12 o 
  -5   4   4       33.57       34.71      1.56 o 
  -4   4   4       23.41       22.05      0.94 o 
  -3   4   4       35.68       37.10      1.30 o 
  -2   4   4       14.31       14.08      0.79 o 
  -1   4   4        2.98        2.85      0.57 o 
   0   4   4      286.84      295.83      8.04 o 
   1   4   4        0.10       -0.81      1.06 o 
   2   4   4       67.61       70.97      2.83 o 
   3   4   4        2.08        0.94      0.43 o 
   4   4   4       42.13       42.96      1.62 o 
   5   4   4        9.01       10.31      0.72 o 
   6   4   4        7.13        8.45      0.81 o 
   7   4   4       16.76       14.78      1.04 o 
   8   4   4        4.65        5.50      0.73 o 
   9   4   4       11.06        9.25      0.90 o 
  -7   5   4        3.33        4.62      0.82 o 
  -6   5   4        0.32       -0.84      0.56 o 
  -5   5   4       12.33       16.92      1.21 o 
  -4   5   4       14.25       15.48      1.15 o 
  -3   5   4        6.26        6.71      0.93 o 
  -2   5   4        0.01       -0.18      0.41 o 
  -1   5   4        6.44        5.51      0.61 o 
   0   5   4       17.34       18.40      1.22 o 
   1   5   4        7.33        5.17      1.22 o 
   2   5   4        0.72       -0.24      0.61 o 
   3   5   4       54.41       57.81      2.56 o 
   4   5   4        0.30       -0.44      0.96 o 
   5   5   4        0.03       -0.53      0.60 o 
   6   5   4        1.53        0.97      0.68 o 
   7   5   4       15.44       16.68      1.27 o 
  -2   6   4        0.25       -0.94      0.69 o 
  -1   6   4        1.45        0.40      1.45 o 
   0   6   4        0.08        0.03      0.77 o 
   1   6   4        0.02       -0.71      0.47 o 
   2   6   4        2.69        1.49      0.60 o 
 -11   1   5       10.75       16.25      2.30 o 
 -10   1   5       21.90       20.70      1.59 o 
  -9   1   5        6.14        6.27      0.71 o 
  -8   1   5       11.57       11.71      0.75 o 
  -7   1   5      146.59      139.08      4.61 o 
  -6   1   5        3.74        3.00      0.41 o 
  -5   1   5        1.97        1.42      0.29 o 
  -4   1   5       24.73       24.86      0.80 o 
  -3   1   5      224.22      218.35      7.00 o 
  -2   1   5       18.85       22.39      0.90 o 
  -1   1   5        0.79        1.47      0.21 o 
   0   1   5       99.37      117.22      3.88 o 
   1   1   5       93.19      109.26      2.52 o 
   2   1   5       37.57       36.49      0.93 o 
   3   1   5       19.67       18.69      0.57 o 
   4   1   5       45.08       44.31      1.22 o 
   5   1   5        5.48        4.87      0.40 o 
   6   1   5       17.89       16.61      0.88 o 
   7   1   5       15.81       15.94      0.88 o 
   8   1   5        5.10        4.88      0.45 o 
   9   1   5        6.01        6.28      0.54 o 
  10   1   5       30.54       29.96      1.27 o 
  11   1   5       11.15       13.38      0.84 o 
 -11   2   5        3.22        6.00      1.80 o 
 -10   2   5        1.56        0.34      0.50 o 
  -9   2   5       44.63       47.61      1.89 o 
  -8   2   5       13.64       14.05      0.87 o 
  -7   2   5       28.61       27.48      1.23 o 
  -6   2   5       10.82        7.41      0.99 o 
  -5   2   5        0.95        0.46      0.34 o 
  -4   2   5        6.75        6.15      0.51 o 
  -3   2   5       83.40       78.48      2.69 o 
  -2   2   5      130.40      132.57      3.59 o 
  -1   2   5       16.84       15.77      0.59 o 
   0   2   5       37.68       39.04      1.08 o 
   1   2   5      538.14      521.19     12.48 o 
   2   2   5      115.53      120.16      2.78 o 
   3   2   5      183.13      172.16      3.91 o 
   4   2   5       29.14       28.48      0.98 o 
   5   2   5       89.62       79.39      2.29 o 
   6   2   5       18.91       17.51      0.75 o 
   7   2   5       12.28       10.94      0.66 o 
   8   2   5        2.25        1.69      0.40 o 
   9   2   5        5.53        5.10      0.55 o 
  10   2   5        2.79        2.64      0.51 o 
  11   2   5        6.19        7.13      0.85 o 
 -10   3   5        6.84        7.21      0.90 o 
  -9   3   5        3.58        2.29      0.56 o 
  -8   3   5        1.20        1.51      0.53 o 
  -7   3   5       28.57       30.12      1.37 o 
  -6   3   5       47.66       48.73      1.91 o 
  -5   3   5       18.82       14.23      0.86 o 
  -4   3   5        2.21        3.46      0.61 o 
  -3   3   5       24.32       22.94      1.08 o 
  -2   3   5       39.12       36.05      1.45 o 
  -1   3   5      100.85       95.47      2.71 o 
   0   3   5       11.80       12.57      0.59 o 
   1   3   5        9.95       10.53      0.83 o 
   2   3   5       41.49       43.11      1.27 o 
   3   3   5      132.54      137.31      5.35 o 
   4   3   5       23.95       22.58      1.00 o 
   5   3   5        2.32        0.51      0.37 o 
   6   3   5        6.90        5.76      0.55 o 
   7   3   5       32.84       32.84      1.29 o 
   8   3   5       21.30       20.01      0.96 o 
   9   3   5        1.89        0.50      0.42 o 
  10   3   5        0.11        0.09      0.43 o 
  -8   4   5       11.27       12.00      1.01 o 
  -7   4   5       24.63       21.91      1.25 o 
  -6   4   5        0.77        1.63      0.60 o 
  -5   4   5       65.03       66.39      2.54 o 
  -4   4   5       90.41       80.31      2.95 o 
  -3   4   5        2.11        3.12      0.58 o 
  -2   4   5        0.30       -0.39      0.46 o 
  -1   4   5       36.02       33.60      1.50 o 
   0   4   5      125.76      127.23      4.38 o 
   1   4   5       28.65       27.96      1.35 o 
   2   4   5        2.34        2.84      0.45 o 
   3   4   5       56.01       65.46      2.30 o 
   4   4   5       47.64       49.52      1.84 o 
   5   4   5        9.55        9.41      0.94 o 
   6   4   5       17.12       17.35      0.93 o 
   7   4   5       34.00       29.94      1.56 o 
   8   4   5        6.87        4.27      0.71 o 
  -6   5   5       31.78       30.68      1.59 o 
  -5   5   5       16.58       16.25      2.00 o 
  -4   5   5       12.68       15.18      1.46 o 
  -3   5   5        0.01       -0.86      0.62 o 
  -2   5   5       28.53       26.03      1.41 o 
  -1   5   5       32.66       28.97      1.70 o 
   0   5   5        2.05        1.51      0.87 o 
   1   5   5        0.62        0.62      1.53 o 
   2   5   5        6.17        4.37      0.71 o 
   3   5   5       27.07       27.18      2.31 o 
   4   5   5       19.54       22.15      2.68 o 
   5   5   5        2.46        3.89      0.98 o 
   6   5   5        6.44        4.98      0.87 o 
 -11   0   6        4.33        5.52      1.64 o 
 -10   0   6        6.58        7.55      1.71 o 
  -9   0   6       12.53       15.28      1.90 o 
  -8   0   6        0.10       -1.39      0.93 o 
  -7   0   6       22.51       24.90      2.34 o 
  -6   0   6      611.42      534.93     32.05 o 
  -5   0   6       36.40       30.46      2.52 o 
  -4   0   6       48.97       45.15      3.27 o 
  -3   0   6      204.59      178.87     11.02 o 
  -2   0   6     1438.69     1317.45     77.90 o 
  -1   0   6       34.59       33.68      2.54 o 
   0   0   6       29.53       37.13      1.92 o 
   1   0   6        0.75        0.93      0.23 o 
   2   0   6      146.53      138.57      4.52 o 
   3   0   6      304.02      300.50      9.59 o 
   4   0   6      522.80      540.75     20.18 o 
   5   0   6       39.42       38.18      1.75 o 
   6   0   6       98.08      101.08      4.07 o 
   7   0   6        8.22        8.91      0.87 o 
   8   0   6       83.52       87.95      3.66 o 
   9   0   6        7.98        6.02      1.03 o 
  10   0   6        0.22       -0.10      0.57 o 
  11   0   6       20.39       25.53      1.51 o 
 -11   1   6        1.64        2.78      1.04 o 
 -10   1   6       64.93       87.44      4.29 o 
  -9   1   6        4.26        4.69      1.02 o 
  -8   1   6       73.08       75.71      3.72 o 
  -7   1   6       23.96       23.45      1.63 o 
  -6   1   6      356.82      335.72     14.40 o 
  -5   1   6      111.86      100.43      4.62 o 
  -4   1   6       72.77       62.08      3.02 o 
  -3   1   6      133.01      114.49      5.14 o 
  -2   1   6       42.26       45.33      1.45 o 
  -1   1   6       21.07       17.48      0.69 o 
   0   1   6      124.08      116.49      3.36 o 
   1   1   6      473.37      464.64     11.76 o 
   2   1   6       38.45       37.97      1.15 o 
   3   1   6        0.02       -0.27      0.18 o 
   4   1   6        6.05        5.51      0.58 o 
   5   1   6      120.93      122.97      3.43 o 
   6   1   6      125.40      132.69      3.91 o 
   7   1   6       24.05       26.20      0.99 o 
   8   1   6        0.80        1.56      0.40 o 
   9   1   6       29.88       32.84      1.37 o 
  10   1   6       24.32       29.10      1.27 o 
  11   1   6        0.08       -0.05      0.46 o 
 -10   2   6        0.85       -1.07      0.89 o 
  -9   2   6       31.29       34.69      2.16 o 
  -8   2   6       48.76       55.73      2.97 o 
  -7   2   6       41.80       38.03      2.46 o 
  -6   2   6        2.80        0.50      0.78 o 
  -5   2   6       20.62       19.73      1.86 o 
  -4   2   6        0.01       -0.33      0.26 o 
  -3   2   6      208.29      183.52      5.96 o 
  -2   2   6      104.00       92.87      3.15 o 
  -1   2   6       52.26       51.01      1.85 o 
   0   2   6       33.67       29.08      1.05 o 
   1   2   6        7.80        9.62      0.51 o 
   2   2   6       23.81       21.95      0.81 o 
   3   2   6      101.78       94.11      2.44 o 
   4   2   6      127.13      124.67      3.17 o 
   5   2   6       16.88       16.88      0.74 o 
   6   2   6        2.83        1.42      0.43 o 
   7   2   6       21.53       18.52      0.81 o 
   8   2   6       15.63       17.04      0.86 o 
   9   2   6       18.63       21.63      1.46 o 
  10   2   6        8.57       12.07      0.80 o 
  -9   3   6       11.56       15.48      1.62 o 
  -8   3   6        2.72        3.11      2.41 o 
  -7   3   6        0.39        0.52      0.67 o 
  -6   3   6       34.66       38.84      1.63 o 
  -5   3   6        1.39        1.63      0.46 o 
  -4   3   6        5.43        5.44      0.59 o 
  -3   3   6      218.40      187.97      6.15 o 
  -2   3   6        4.38        4.75      1.01 o 
  -1   3   6        3.70        3.50      0.51 o 
   0   3   6       39.85       40.93      1.86 o 
   1   3   6      776.16      725.76     23.06 o 
   2   3   6       33.10       24.70      1.09 o 
   3   3   6      111.43       98.78      4.91 o 
   4   3   6       33.51       33.46      1.71 o 
   5   3   6       45.75       40.97      1.53 o 
   6   3   6        1.70        1.46      0.42 o 
   7   3   6        1.95        2.45      0.46 o 
   8   3   6       37.26       36.74      1.95 o 
   9   3   6        0.42       -0.39      0.42 o 
  -8   4   6        7.65        9.21      1.42 o 
  -7   4   6        6.63        6.21      0.78 o 
  -6   4   6        2.07        0.60      1.04 o 
  -5   4   6        1.47        0.52      0.53 o 
  -4   4   6        0.72        0.30      0.48 o 
  -3   4   6       27.51       21.92      1.59 o 
  -2   4   6        3.62        3.44      0.68 o 
  -1   4   6       13.23       11.93      0.88 o 
   0   4   6        7.18        8.27      0.76 o 
   1   4   6        1.42        0.15      0.75 o 
   2   4   6        1.54        2.23      0.66 o 
   3   4   6       18.85       18.28      1.28 o 
   4   4   6       25.40       26.16      1.54 o 
   5   4   6        3.43        3.42      0.79 o 
   6   4   6        4.87        5.01      0.83 o 
   7   4   6        0.87       -0.05      0.66 o 
  -5   5   6        2.43        2.00      0.74 o 
  -4   5   6        3.80        3.57      0.76 o 
  -3   5   6        0.13       -0.33      0.56 o 
  -2   5   6        0.23       -0.62      0.54 o 
  -1   5   6        1.11        1.11      0.64 o 
   0   5   6        1.56       -0.01      0.65 o 
   1   5   6        4.72        2.02      1.26 o 
   2   5   6        5.85        3.86      0.82 o 
   3   5   6        6.38        6.80      1.33 o 
   4   5   6        4.11        4.05      1.21 o 
 -10   1   7        3.38        6.07      1.23 o 
  -9   1   7        1.34        0.69      0.92 o 
  -8   1   7       20.15       22.90      1.69 o 
  -7   1   7        5.60        5.18      1.06 o 
  -6   1   7       50.68       44.21      2.45 o 
  -5   1   7       60.38       52.87      2.75 o 
  -4   1   7        1.97        0.70      0.70 o 
  -3   1   7        5.43        6.40      0.92 o 
  -2   1   7        1.11        1.29      0.53 o 
  -1   1   7      113.36      113.02      4.12 o 
   0   1   7        2.58        2.71      0.51 o 
   1   1   7       28.74       29.75      1.21 o 
   2   1   7       24.43       25.90      1.10 o 
   3   1   7        4.89        5.27      0.55 o 
   4   1   7        1.70        1.48      0.44 o 
   5   1   7       11.15       11.55      0.94 o 
   6   1   7       13.12       12.94      0.85 o 
   7   1   7       12.30       13.33      0.71 o 
   8   1   7        0.15       -0.54      0.36 o 
   9   1   7        6.19        7.57      0.63 o 
  10   1   7        4.25        4.65      0.56 o 
  -9   2   7       24.93       27.75      1.96 o 
  -8   2   7        0.82        0.92      0.89 o 
  -7   2   7        0.02       -0.84      0.79 o 
  -6   2   7        1.44       -0.07      1.08 o 
  -5   2   7       13.04       14.81      1.43 o 
  -4   2   7       40.04       33.68      2.01 o 
  -3   2   7       27.11       24.50      1.63 o 
  -2   2   7       41.42       38.08      2.11 o 
  -1   2   7       17.33       15.51      1.24 o 
   0   2   7       72.72       69.55      3.69 o 
   1   2   7       53.27       52.80      2.11 o 
   2   2   7      125.29      119.64      4.92 o 
   3   2   7       26.42       23.28      1.49 o 
   4   2   7        0.01       -0.51      0.34 o 
   5   2   7        3.24        3.36      0.54 o 
   6   2   7        2.22        0.61      0.49 o 
   7   2   7        1.43        1.06      0.49 o 
   8   2   7        0.01        0.41      0.61 o 
   9   2   7        2.38        1.99      0.50 o 
  -8   3   7       11.04       12.98      1.55 o 
  -7   3   7       12.66       12.68      1.49 o 
  -6   3   7        3.70        3.17      1.02 o 
  -5   3   7        4.52        1.74      1.88 o 
  -4   3   7        7.22        7.58      1.41 o 
  -3   3   7       28.72       25.48      1.78 o 
  -2   3   7       20.26       20.00      2.25 o 
  -1   3   7       19.51       17.47      1.19 o 
   0   3   7       10.06        6.76      1.17 o 
   1   3   7       28.52       26.90      1.11 o 
   2   3   7        5.77        6.44      0.91 o 
   3   3   7       29.57       33.91      1.84 o 
   4   3   7        0.97        1.28      0.51 o 
   5   3   7        9.91        7.79      1.08 o 
   6   3   7        3.70        2.01      0.67 o 
   7   3   7       13.73       13.31      1.09 o 
   8   3   7        4.67        4.50      1.10 o 
  -6   4   7       13.71       12.20      1.53 o 
  -5   4   7       17.64       15.29      2.59 o 
  -4   4   7        0.43        0.69      0.94 o 
  -3   4   7        2.74        1.45      0.48 o 
  -2   4   7        5.76        4.30      0.60 o 
  -1   4   7        8.31        6.84      0.71 o 
   0   4   7        8.85        8.88      0.79 o 
   1   4   7        1.44        2.05      0.60 o 
   2   4   7       58.23       55.93      3.44 o 
   3   4   7        3.42        2.96      0.78 o 
   4   4   7       55.07       48.49      2.36 o 
   5   4   7       10.69       11.74      1.88 o 
   6   4   7        8.97        9.15      1.04 o 
  -3   5   7        8.38        8.19      0.97 o 
  -2   5   7        8.55        6.10      0.83 o 
  -1   5   7        0.08       -0.84      0.56 o 
   0   5   7        1.90        0.93      0.64 o 
   1   5   7        2.74        1.11      0.71 o 
   2   5   7        0.01       -0.83      0.67 o 
  -9   0   8       21.24       28.54      2.80 o 
  -8   0   8        5.85       10.08      1.90 o 
  -7   0   8      251.56      247.49     15.36 o 
  -6   0   8       38.97       36.78      3.13 o 
  -5   0   8      314.67      290.69     17.80 o 
  -4   0   8        5.03        4.88      1.35 o 
  -3   0   8       48.38       44.55      3.40 o 
  -2   0   8       82.26       83.69      5.60 o 
  -1   0   8       31.88       31.12      1.85 o 
   0   0   8       34.12       36.48      2.04 o 
   1   0   8        5.30        6.09      1.28 o 
   2   0   8      130.61      152.02      6.72 o 
   3   0   8       36.61       43.90      3.39 o 
   4   0   8        8.23       12.53      1.76 o 
   5   0   8        1.97        0.30      1.04 o 
   6   0   8        0.43       -0.58      1.00 o 
   7   0   8       22.34       26.36      2.53 o 
   8   0   8       16.44       21.18      2.25 o 
   9   0   8        0.12       -0.38      0.97 o 
  -9   1   8        2.94        2.34      1.09 o 
  -8   1   8        0.11       -1.25      0.85 o 
  -7   1   8        0.95        0.39      2.16 o 
  -6   1   8       19.23       19.65      1.59 o 
  -5   1   8       69.47       66.71      3.38 o 
  -4   1   8       37.73       35.30      2.08 o 
  -3   1   8        7.03        6.50      2.14 o 
  -2   1   8       11.10       13.46      1.01 o 
  -1   1   8      128.13      126.87      5.18 o 
   0   1   8       30.83       33.01      1.73 o 
   1   1   8       32.77       37.63      1.48 o 
   2   1   8       49.38       57.27      2.02 o 
   3   1   8       10.24       12.71      0.96 o 
   4   1   8       96.14       98.50      4.63 o 
   5   1   8       65.71       79.21      3.86 o 
   6   1   8        1.33        2.88      0.86 o 
   7   1   8        1.83        0.71      0.75 o 
   8   1   8        2.44        1.55      0.84 o 
   9   1   8        2.95        2.44      0.61 o 
  -8   2   8        2.30        4.04      1.12 o 
  -7   2   8       13.42       14.23      2.63 o 
  -6   2   8        8.54        7.64      1.24 o 
  -5   2   8        1.99        1.63      2.11 o 
  -4   2   8        1.13        0.43      0.88 o 
  -3   2   8       28.32       25.96      1.75 o 
  -2   2   8       93.65       82.38      3.96 o 
  -1   2   8       16.20       16.55      1.35 o 
   0   2   8        8.56        8.46      1.31 o 
   1   2   8       47.22       39.60      2.26 o 
   2   2   8      180.00      192.30      6.88 o 
   3   2   8        0.62       -1.03      0.69 o 
   4   2   8        2.38        2.62      1.00 o 
   5   2   8       13.88       17.52      1.50 o 
   6   2   8       24.35       22.89      1.19 o 
   7   2   8        3.26        2.88      0.59 o 
   8   2   8        5.28        6.87      0.76 o 
  -7   3   8        1.06       -1.36      0.91 o 
  -6   3   8        1.63        0.62      1.14 o 
  -5   3   8        5.97        7.13      1.23 o 
  -4   3   8       48.99       40.52      3.32 o 
  -3   3   8        1.50        1.92      0.97 o 
  -2   3   8       59.21       48.12      2.64 o 
  -1   3   8        1.29        1.12      0.87 o 
   0   3   8       27.28       24.80      2.08 o 
   1   3   8        1.21        1.28      0.90 o 
   2   3   8       21.08       19.33      1.62 o 
   3   3   8       43.15       46.37      3.01 o 
   4   3   8        0.01       -1.12      0.76 o 
   5   3   8       23.84       21.55      2.12 o 
   6   3   8        3.98        4.39      0.80 o 
   7   3   8       14.49       12.96      1.14 o 
  -5   4   8        1.16       -0.19      1.50 o 
  -4   4   8        0.24       -1.06      1.26 o 
  -3   4   8        0.72        0.77      0.99 o 
  -2   4   8       13.32       12.08      2.66 o 
  -1   4   8        3.03        2.34      1.70 o 
   0   4   8        3.82        3.39      1.05 o 
   1   4   8        1.43        0.88      0.94 o 
   2   4   8       29.66       29.86      5.46 o 
   3   4   8        0.78        0.07      0.63 o 
   4   4   8        0.38        1.46      1.22 o 
   5   4   8       15.91       14.41      3.22 o 
  -8   1   9        0.65       -0.07      0.98 o 
  -7   1   9        2.72        3.40      1.14 o 
  -6   1   9       18.87       18.43      1.91 o 
  -5   1   9       19.19       18.24      1.66 o 
  -4   1   9       24.36       22.69      1.66 o 
  -3   1   9       13.56       13.30      1.39 o 
  -2   1   9       11.80       13.73      1.38 o 
  -1   1   9        0.04       -0.73      0.48 o 
   0   1   9       24.58       27.63      1.39 o 
   1   1   9       25.01       28.82      1.29 o 
   2   1   9        1.18        3.04      0.73 o 
   3   1   9       23.43       24.35      1.78 o 
   4   1   9        0.08       -0.37      0.84 o 
   5   1   9        0.10       -1.39      1.25 o 
   6   1   9        7.05        6.79      1.12 o 
   7   1   9        2.45        0.84      0.88 o 
   8   1   9        0.38        0.14      0.87 o 
  -7   2   9        1.67        0.82      1.06 o 
  -6   2   9        0.05       -1.04      0.96 o 
  -5   2   9        0.28       -0.11      0.94 o 
  -4   2   9       23.93       23.03      1.74 o 
  -3   2   9        6.69        5.81      1.14 o 
  -2   2   9       12.70       13.58      1.43 o 
  -1   2   9        0.53        1.22      0.86 o 
   0   2   9       26.89       27.31      2.20 o 
   1   2   9        8.64        9.76      1.22 o 
   2   2   9        9.77       11.07      1.27 o 
   3   2   9       17.14       16.12      1.72 o 
   4   2   9        5.92        9.26      1.30 o 
   5   2   9        7.86       10.53      1.29 o 
   6   2   9        1.47        1.51      0.97 o 
   7   2   9        0.00       -1.21      0.80 o 
  -5   3   9        1.02       -1.00      0.96 o 
  -4   3   9        3.38        2.58      1.11 o 
  -3   3   9        3.35        3.10      1.12 o 
  -2   3   9        2.40        2.68      1.06 o 
  -1   3   9        0.48       -0.39      0.89 o 
   0   3   9        1.81        2.37      0.77 o 
   1   3   9        5.71        9.91      3.13 o 
   2   3   9       10.37       13.35      1.43 o 
   3   3   9        2.18        2.64      1.01 o 
   4   3   9        2.04        0.57      1.43 o 
   5   3   9        1.68        1.56      1.51 o 
  -2   4   9        2.16        2.25      1.18 o 
  -1   4   9       15.19       12.46      1.54 o 
   0   4   9        1.76        1.87      0.98 o 
   1   4   9        1.61        0.86      0.97 o 
   2   4   9        0.01        1.06      1.03 o 
  -7   0  10        3.41        5.35      1.75 o 
  -6   0  10       12.09       12.01      2.13 o 
  -5   0  10        0.97       -1.00      1.26 o 
  -4   0  10        0.82       -1.64      1.22 o 
  -3   0  10       21.50       20.32      1.56 o 
  -2   0  10       12.88       16.93      1.52 o 
  -1   0  10        5.25        6.29      1.07 o 
   0   0  10        0.35        2.31      0.87 o 
   2   0  10       44.30       82.54      5.83 o 
   3   0  10       47.11       69.57      5.14 o 
   4   0  10        5.69        6.90      1.84 o 
   5   0  10       14.80       16.39      2.34 o 
   6   0  10        4.61        5.70      1.72 o 
  -6   1  10       52.58       54.48      4.21 o 
  -5   1  10        6.11        8.17      1.35 o 
  -4   1  10       10.42       10.55      1.39 o 
  -3   1  10        7.12        8.03      1.25 o 
  -2   1  10       12.66       13.86      1.12 o 
  -1   1  10       30.35       33.50      1.68 o 
   0   1  10        0.98        4.25      1.39 o 
   1   1  10       32.00       41.54      1.95 o 
   3   1  10       44.22       55.07      3.18 o 
   4   1  10        0.22       -1.33      0.89 o 
   5   1  10        0.99        2.07      1.32 o 
   6   1  10        1.76        3.34      1.10 o 
  -5   2  10        0.61       -0.06      1.47 o 
  -4   2  10       26.68       29.00      2.03 o 
  -3   2  10       25.61       25.63      1.86 o 
  -2   2  10        2.79        1.73      1.03 o 
  -1   2  10        5.24        4.35      0.85 o 
   0   2  10        6.80        7.12      0.97 o 
   1   2  10        6.05        6.70      1.15 o 
   2   2  10        0.15        0.18      0.86 o 
   3   2  10        0.94        3.07      1.47 o 
   4   2  10       16.72       21.56      3.10 o 
   5   2  10        3.44        2.24      1.39 o 
  -3   3  10        0.36       -0.81      1.03 o 
  -2   3  10        0.01       -0.77      0.97 o 
  -1   3  10        1.79        2.41      0.80 o 
   0   3  10       12.66       13.08      1.61 o 
   1   3  10        1.40        1.01      1.01 o 
   2   3  10        0.00       -0.21      0.95 o 
   3   3  10        0.08       -1.60      1.17 o 
  -4   1  11        7.46        6.65      1.31 o 
  -3   1  11        0.00       -0.71      0.70 o 
  -2   1  11        4.88        5.22      0.94 o 
  -1   1  11        3.57        3.10      0.86 o 
   0   1  11        0.03       -1.05      0.87 o 
   1   1  11        0.08        2.67      1.02 o 
   2   1  11        8.66        8.71      1.37 o 
   3   1  11        0.38        2.06      1.35 o 
  -2   2  11        0.01        0.75      0.76 o 
  -1   2  11        3.00        4.30      0.93 o 
   0   2  11        3.19        4.68      1.10 o 
   1   2  11        4.96        2.42      1.04 o 
                                                 
